# Supplementary material for: Machine Learning-Guided Prediction of Antigen-Reactive In Silico Clonotypes Based on Changes in Clonal Abundance through Bio-Panning
Source: Biomolecules. 2020 Mar 8;10(3):421. doi: 10.3390/biom10030421 (PMC7175295; doi:10.3390/biom10030421)
Supplement: Supplementary file 1 [file biomolecules-10-00421-s001.zip]

Archive with 3 entries (2 files):
- biomolecules-697253-supplementary/
- biomolecules-697253-supplementary/Supplementary Materials.docx
- biomolecules-697253-supplementary/Table S5.xlsx
