# Supplementary material for: Machine Learning-Guided Prediction of Antigen-Reactive In Silico Clonotypes Based on Changes in Clonal Abundance through Bio-Panning
Source: Biomolecules. 2020 Mar 8;10(3):421. doi: 10.3390/biom10030421 (PMC7175295; doi:10.3390/biom10030421)
Supplement: Supplementary file 1 [file biomolecules-10-00421-s001.zip › biomolecules-697253-supplementary/Table S5.xlsx]

## Sheet: LCDR3
Case #	Training Set Proportion	mtry	ntree	Accuracy (Avg)	Sensitivity (Avg)	Specificity (Avg)
1	0.5	2	50	0.847328	0.487504	0.955561
2	0.5	2	100	0.848601	0.48698	0.957224
3	0.5	2	150	0.848176	0.489429	0.956072
4	0.5	2	200	0.847328	0.483573	0.956645
5	0.5	2	250	0.847328	0.484101	0.956681
6	0.5	2	300	0.848176	0.481857	0.958287
7	0.5	2	350	0.847328	0.484101	0.956656
8	0.5	2	400	0.847752	0.483839	0.957161
9	0.5	2	450	0.848176	0.485755	0.957209
10	0.5	2	500	0.849025	0.489554	0.957206
11	0.5	3	50	0.846056	0.496528	0.951161
12	0.5	3	100	0.848176	0.491272	0.95555
13	0.5	3	150	0.84648	0.484069	0.955558
14	0.5	3	200	0.845208	0.489288	0.952218
15	0.5	3	250	0.845208	0.48397	0.953908
16	0.5	3	300	0.847328	0.489718	0.954974
17	0.5	3	350	0.846056	0.482218	0.955494
18	0.5	3	400	0.849449	0.492792	0.956619
19	0.5	3	450	0.845632	0.485388	0.95389
20	0.5	3	500	0.84648	0.485489	0.95496
21	0.5	4	50	0.845208	0.482052	0.954451
22	0.5	4	100	0.84436	0.485819	0.952245
23	0.5	4	150	0.846904	0.488035	0.954944
24	0.5	4	200	0.849025	0.495173	0.955524
25	0.5	4	250	0.847752	0.489652	0.955532
26	0.5	4	300	0.849025	0.491139	0.956619
27	0.5	4	350	0.845632	0.485489	0.95388
28	0.5	4	400	0.84648	0.487734	0.954413
29	0.5	4	450	0.84436	0.487769	0.951696
30	0.5	4	500	0.84648	0.489753	0.953857
31	0.5	5	50	0.843511	0.483929	0.951683
32	0.5	5	100	0.846056	0.490446	0.95277
33	0.5	5	150	0.845632	0.483469	0.954424
34	0.5	5	200	0.850297	0.495468	0.957142
35	0.5	5	250	0.84648	0.490876	0.953334
36	0.5	5	300	0.84436	0.4837	0.952757
37	0.5	5	350	0.849449	0.495	0.956063
38	0.5	5	400	0.848176	0.49137	0.955516
39	0.5	5	450	0.847328	0.489489	0.954985
40	0.5	5	500	0.848176	0.487536	0.956597
41	0.55	2	50	0.846987	0.485408	0.95326
42	0.55	2	100	0.843691	0.480156	0.950211
43	0.55	2	150	0.848399	0.494616	0.952712
44	0.55	2	200	0.850753	0.500584	0.95335
45	0.55	2	250	0.850753	0.5037	0.95333
46	0.55	2	300	0.852637	0.503034	0.955673
47	0.55	2	350	0.849341	0.494761	0.953847
48	0.55	2	400	0.84887	0.489559	0.954473
49	0.55	2	450	0.851224	0.500252	0.954519
50	0.55	2	500	0.850282	0.494233	0.955168
51	0.55	3	50	0.843691	0.473919	0.952745
52	0.55	3	100	0.851695	0.496618	0.956309
53	0.55	3	150	0.851695	0.499556	0.955106
54	0.55	3	200	0.848399	0.498669	0.951517
55	0.55	3	250	0.851224	0.499961	0.954545
56	0.55	3	300	0.850282	0.500724	0.953291
57	0.55	3	350	0.854991	0.507935	0.956919
58	0.55	3	400	0.852637	0.501916	0.955765
59	0.55	3	450	0.853107	0.501713	0.956315
60	0.55	3	500	0.849341	0.496693	0.953439
61	0.55	4	50	0.846516	0.489487	0.951636
62	0.55	4	100	0.84887	0.495277	0.953118
63	0.55	4	150	0.849341	0.497942	0.95278
64	0.55	4	200	0.849341	0.501956	0.951347
65	0.55	4	250	0.850282	0.50244	0.952799
66	0.55	4	300	0.850753	0.498049	0.95454
67	0.55	4	350	0.853107	0.51074	0.954001
68	0.55	4	400	0.851224	0.502356	0.953896
69	0.55	4	450	0.851695	0.507935	0.9527
70	0.55	4	500	0.849341	0.498704	0.952742
71	0.55	5	50	0.846516	0.484527	0.953326
72	0.55	5	100	0.84887	0.492262	0.95383
73	0.55	5	150	0.846045	0.491626	0.950215
74	0.55	5	200	0.850753	0.50693	0.952067
75	0.55	5	250	0.851224	0.500525	0.954523
76	0.55	5	300	0.848399	0.500557	0.950876
77	0.55	5	350	0.850753	0.504486	0.952669
78	0.55	5	400	0.850753	0.500397	0.953845
79	0.55	5	450	0.852166	0.500102	0.955613
80	0.55	5	500	0.850282	0.500711	0.953247
81	0.6	2	50	0.848148	0.503227	0.949387
82	0.6	2	100	0.848148	0.502967	0.949313
83	0.6	2	150	0.846032	0.494314	0.949428
84	0.6	2	200	0.847619	0.505059	0.948006
85	0.6	2	250	0.849206	0.504001	0.95074
86	0.6	2	300	0.849206	0.503246	0.95088
87	0.6	2	350	0.84709	0.496153	0.950175
88	0.6	2	400	0.84709	0.496469	0.950103
89	0.6	2	450	0.851323	0.515346	0.950148
90	0.6	2	500	0.848148	0.499262	0.950811
91	0.6	3	50	0.849735	0.51189	0.948694
92	0.6	3	100	0.850794	0.512829	0.949992
93	0.6	3	150	0.850265	0.507539	0.950716
94	0.6	3	200	0.846561	0.500684	0.948122
95	0.6	3	250	0.847619	0.504981	0.94803
96	0.6	3	300	0.848677	0.503761	0.950074
97	0.6	3	350	0.846561	0.49643	0.949385
98	0.6	3	400	0.848677	0.500807	0.950742
99	0.6	3	450	0.848148	0.50312	0.94947
100	0.6	3	500	0.844974	0.498823	0.946639
101	0.6	4	50	0.843386	0.501032	0.943921
102	0.6	4	100	0.848148	0.508393	0.948184
103	0.6	4	150	0.84709	0.509533	0.945984
104	0.6	4	200	0.850265	0.511045	0.949394
105	0.6	4	250	0.845503	0.498223	0.947287
106	0.6	4	300	0.84709	0.503266	0.948031
107	0.6	4	350	0.849206	0.505046	0.950059
108	0.6	4	400	0.848677	0.508361	0.94867
109	0.6	4	450	0.85291	0.516267	0.951414
110	0.6	4	500	0.84709	0.505466	0.947299
111	0.6	5	50	0.845503	0.502403	0.945896
112	0.6	5	100	0.848148	0.509376	0.947423
113	0.6	5	150	0.844974	0.505217	0.944556
114	0.6	5	200	0.848148	0.515087	0.945927
115	0.6	5	250	0.846032	0.507675	0.945308
116	0.6	5	300	0.848148	0.505836	0.948799
117	0.6	5	350	0.843915	0.500853	0.944581
118	0.6	5	400	0.847619	0.507517	0.947198
119	0.6	5	450	0.848148	0.507834	0.948042
120	0.6	5	500	0.848148	0.508104	0.948039
121	0.65	2	50	0.85628	0.555202	0.939682
122	0.65	2	100	0.861715	0.547031	0.949227
123	0.65	2	150	0.86413	0.554529	0.949788
124	0.65	2	200	0.862319	0.549123	0.94908
125	0.65	2	250	0.862319	0.556077	0.946855
126	0.65	2	300	0.862319	0.554673	0.947476
127	0.65	2	350	0.860507	0.560168	0.943738
128	0.65	2	400	0.861111	0.54819	0.947536
129	0.65	2	450	0.860507	0.551945	0.945955
130	0.65	2	500	0.864734	0.559844	0.948996
131	0.65	3	50	0.858696	0.565603	0.939819
132	0.65	3	100	0.854469	0.542995	0.940725
133	0.65	3	150	0.856884	0.552416	0.94144
134	0.65	3	200	0.861715	0.565336	0.943721
135	0.65	3	250	0.858092	0.551103	0.942992
136	0.65	3	300	0.860507	0.558734	0.9437
137	0.65	3	350	0.854469	0.550215	0.938364
138	0.65	3	400	0.858092	0.554839	0.94212
139	0.65	3	450	0.858696	0.554248	0.942847
140	0.65	3	500	0.861111	0.55912	0.944401
141	0.65	4	50	0.856884	0.544346	0.942922
142	0.65	4	100	0.854469	0.561302	0.935337
143	0.65	4	150	0.856884	0.565408	0.937404
144	0.65	4	200	0.852657	0.548235	0.93685
145	0.65	4	250	0.855072	0.550538	0.939149
146	0.65	4	300	0.856884	0.564467	0.937545
147	0.65	4	350	0.857488	0.560034	0.939926
148	0.65	4	400	0.853865	0.556536	0.93612
149	0.65	4	450	0.855072	0.55686	0.937607
150	0.65	4	500	0.85628	0.562533	0.937601
151	0.65	5	50	0.852053	0.545369	0.936899
152	0.65	5	100	0.849638	0.559286	0.930123
153	0.65	5	150	0.853865	0.565351	0.933786
154	0.65	5	200	0.851449	0.558515	0.932253
155	0.65	5	250	0.855072	0.558355	0.936919
156	0.65	5	300	0.855072	0.552776	0.938304
157	0.65	5	350	0.85628	0.556453	0.939161
158	0.65	5	400	0.852053	0.552743	0.934621
159	0.65	5	450	0.855676	0.55589	0.938277
160	0.65	5	500	0.854469	0.562405	0.935302
161	0.7	2	50	0.852795	0.52865	0.948827
162	0.7	2	100	0.852088	0.530366	0.947775
163	0.7	2	150	0.847841	0.536433	0.940729
164	0.7	2	200	0.850672	0.537756	0.944238
165	0.7	2	250	0.849257	0.530785	0.944162
166	0.7	2	300	0.850672	0.530735	0.946083
167	0.7	2	350	0.849965	0.533634	0.944207
168	0.7	2	400	0.850672	0.539905	0.943346
169	0.7	2	450	0.850672	0.539905	0.943323
170	0.7	2	500	0.854211	0.542908	0.946929
171	0.7	3	50	0.847134	0.528161	0.942581
172	0.7	3	100	0.850672	0.552619	0.939668
173	0.7	3	150	0.848549	0.543173	0.939813
174	0.7	3	200	0.849965	0.53052	0.945305
175	0.7	3	250	0.852088	0.542754	0.944245
176	0.7	3	300	0.85138	0.543327	0.943388
177	0.7	3	350	0.852795	0.536637	0.947024
178	0.7	3	400	0.852088	0.539905	0.945271
179	0.7	3	450	0.852088	0.540059	0.945199
180	0.7	3	500	0.850672	0.533788	0.945126
181	0.7	4	50	0.845011	0.538318	0.936051
182	0.7	4	100	0.846426	0.533695	0.939613
183	0.7	4	150	0.845011	0.53396	0.937848
184	0.7	4	200	0.849965	0.541514	0.94255
185	0.7	4	250	0.849965	0.540059	0.942526
186	0.7	4	300	0.849965	0.539966	0.942455
187	0.7	4	350	0.853503	0.545757	0.945328
188	0.7	4	400	0.849257	0.534013	0.943389
189	0.7	4	450	0.849965	0.537034	0.943262
190	0.7	4	500	0.850672	0.539812	0.943323
191	0.7	5	50	0.846426	0.538247	0.938788
192	0.7	5	100	0.847841	0.530778	0.94234
193	0.7	5	150	0.847841	0.538093	0.940625
194	0.7	5	200	0.847841	0.534185	0.94137
195	0.7	5	250	0.847134	0.536862	0.939741
196	0.7	5	300	0.849257	0.524342	0.946117
197	0.7	5	350	0.847134	0.534278	0.940652
198	0.7	5	400	0.845011	0.534013	0.937789
199	0.7	5	450	0.848549	0.534278	0.942417
200	0.7	5	500	0.850672	0.53445	0.945066
201	0.75	2	50	0.831213	0.471108	0.940442
202	0.75	2	100	0.834606	0.473622	0.943843
203	0.75	2	150	0.838846	0.49223	0.943743
204	0.75	2	200	0.845632	0.508611	0.946903
205	0.75	2	250	0.840543	0.496179	0.944876
206	0.75	2	300	0.843087	0.502568	0.945889
207	0.75	2	350	0.838846	0.492425	0.943699
208	0.75	2	400	0.843087	0.502815	0.945912
209	0.75	2	450	0.843087	0.50146	0.945868
210	0.75	2	500	0.841391	0.494762	0.945868
211	0.75	3	50	0.838846	0.505574	0.939397
212	0.75	3	100	0.836302	0.491846	0.940366
213	0.75	3	150	0.839695	0.503708	0.941521
214	0.75	3	200	0.842239	0.501588	0.944855
215	0.75	3	250	0.839695	0.493232	0.944865
216	0.75	3	300	0.841391	0.499448	0.944832
217	0.75	3	350	0.840543	0.499209	0.94371
218	0.75	3	400	0.841391	0.501841	0.943699
219	0.75	3	450	0.83715	0.498257	0.939373
220	0.75	3	500	0.841391	0.502815	0.943689
221	0.75	4	50	0.830365	0.476697	0.937141
222	0.75	4	100	0.834606	0.491629	0.938295
223	0.75	4	150	0.836302	0.506483	0.936038
224	0.75	4	200	0.841391	0.509997	0.941499
225	0.75	4	250	0.839695	0.49648	0.943797
226	0.75	4	300	0.841391	0.506811	0.942664
227	0.75	4	350	0.838846	0.498593	0.941586
228	0.75	4	400	0.839695	0.504809	0.940507
229	0.75	4	450	0.837998	0.502696	0.939384
230	0.75	4	500	0.838846	0.509513	0.938273
231	0.75	5	50	0.833757	0.505411	0.932652
232	0.75	5	100	0.834606	0.49978	0.936125
233	0.75	5	150	0.835454	0.496128	0.938207
234	0.75	5	200	0.83715	0.510732	0.936028
235	0.75	5	250	0.835454	0.496275	0.938262
236	0.75	5	300	0.837998	0.506527	0.938282
237	0.75	5	350	0.83715	0.503691	0.938339
238	0.75	5	400	0.842239	0.513965	0.941585
239	0.75	5	450	0.836302	0.495744	0.939373
240	0.75	5	500	0.837998	0.50328	0.939373
241	0.8	2	50	0.846561	0.515988	0.952529
242	0.8	2	100	0.851852	0.515405	0.96079
243	0.8	2	150	0.849735	0.521036	0.95532
244	0.8	2	200	0.849735	0.516205	0.956707
245	0.8	2	250	0.850794	0.515127	0.957985
246	0.8	2	300	0.849735	0.51176	0.95813
247	0.8	2	350	0.847619	0.51176	0.955272
248	0.8	2	400	0.848677	0.516591	0.955386
249	0.8	2	450	0.848677	0.506929	0.95795
250	0.8	2	500	0.849735	0.51176	0.95813
251	0.8	3	50	0.846561	0.514084	0.953817
252	0.8	3	100	0.856085	0.526909	0.960742
253	0.8	3	150	0.845503	0.51176	0.952774
254	0.8	3	200	0.844444	0.513007	0.951319
255	0.8	3	250	0.846561	0.515127	0.952674
256	0.8	3	300	0.846561	0.521036	0.951285
257	0.8	3	350	0.849735	0.520175	0.955354
258	0.8	3	400	0.847619	0.516591	0.954029
259	0.8	3	450	0.846561	0.521036	0.951319
260	0.8	3	500	0.846561	0.516591	0.952708
261	0.8	4	50	0.846561	0.525249	0.949784
262	0.8	4	100	0.845503	0.516591	0.951122
263	0.8	4	150	0.847619	0.517051	0.953997
264	0.8	4	200	0.844444	0.508636	0.952562
265	0.8	4	250	0.847619	0.516205	0.953963
266	0.8	4	300	0.843386	0.513224	0.94975
267	0.8	4	350	0.843386	0.511374	0.949835
268	0.8	4	400	0.848677	0.525249	0.952528
269	0.8	4	450	0.843386	0.506929	0.951303
270	0.8	4	500	0.849735	0.518494	0.955384
271	0.8	5	50	0.844444	0.513499	0.951235
272	0.8	5	100	0.843386	0.511374	0.949863
273	0.8	5	150	0.843386	0.510296	0.949696
274	0.8	5	200	0.843386	0.532214	0.94259
275	0.8	5	250	0.845503	0.516205	0.951256
276	0.8	5	300	0.84127	0.511374	0.947072
277	0.8	5	350	0.844444	0.517051	0.949912
278	0.8	5	400	0.842328	0.506929	0.949816
279	0.8	5	450	0.844444	0.519572	0.948307
280	0.8	5	500	0.84127	0.51176	0.947151
281	0.85	2	50	0.846695	0.570158	0.940028
282	0.85	2	100	0.846695	0.582153	0.936379
283	0.85	2	150	0.850914	0.580259	0.941879
284	0.85	2	200	0.853727	0.586107	0.943795
285	0.85	2	250	0.852321	0.588001	0.942031
286	0.85	2	300	0.850914	0.586107	0.940116
287	0.85	2	350	0.852321	0.580259	0.943947
288	0.85	2	400	0.852321	0.586107	0.942031
289	0.85	2	450	0.850914	0.580259	0.942031
290	0.85	2	500	0.850914	0.580259	0.942031
291	0.85	3	50	0.850914	0.571661	0.943953
292	0.85	3	100	0.849508	0.573761	0.941968
293	0.85	3	150	0.850914	0.586107	0.940116
294	0.85	3	200	0.852321	0.586107	0.941879
295	0.85	3	250	0.850914	0.586107	0.940116
296	0.85	3	300	0.848101	0.575209	0.940116
297	0.85	3	350	0.850914	0.586107	0.940116
298	0.85	3	400	0.850914	0.586107	0.940116
299	0.85	3	450	0.850914	0.586107	0.940116
300	0.85	3	500	0.852321	0.593051	0.940116
301	0.85	4	50	0.853727	0.586107	0.943853
302	0.85	4	100	0.849508	0.581056	0.940082
303	0.85	4	150	0.852321	0.580259	0.943731
304	0.85	4	200	0.852321	0.593051	0.940116
305	0.85	4	250	0.848101	0.579163	0.938264
306	0.85	4	300	0.850914	0.586107	0.940116
307	0.85	4	350	0.850914	0.586107	0.940116
308	0.85	4	400	0.850914	0.581056	0.941968
309	0.85	4	450	0.855134	0.591158	0.943883
310	0.85	4	500	0.850914	0.581056	0.941968
311	0.85	5	50	0.846695	0.588001	0.934523
312	0.85	5	100	0.848101	0.581056	0.938294
313	0.85	5	150	0.848101	0.579163	0.938294
314	0.85	5	200	0.849508	0.574112	0.942031
315	0.85	5	250	0.849508	0.574112	0.941968
316	0.85	5	300	0.846695	0.574112	0.9382
317	0.85	5	350	0.850914	0.581056	0.941968
318	0.85	5	400	0.850914	0.579163	0.941968
319	0.85	5	450	0.849508	0.574112	0.941968
320	0.85	5	500	0.848101	0.573872	0.940213
321	0.9	2	50	0.830189	0.529218	0.935631
322	0.9	2	100	0.840671	0.556907	0.941404
323	0.9	2	150	0.834382	0.553342	0.932779
324	0.9	2	200	0.832285	0.545935	0.932779
325	0.9	2	250	0.832285	0.548099	0.932779
326	0.9	2	300	0.828092	0.53306	0.92993
327	0.9	2	350	0.836478	0.563443	0.933104
328	0.9	2	400	0.830189	0.545935	0.92993
329	0.9	2	450	0.832285	0.556036	0.92993
330	0.9	2	500	0.830189	0.545935	0.92993
331	0.9	3	50	0.832285	0.527817	0.938409
332	0.9	3	100	0.828092	0.545935	0.926518
333	0.9	3	150	0.832285	0.545935	0.932854
334	0.9	3	200	0.825996	0.537998	0.927006
335	0.9	3	250	0.836478	0.555194	0.935394
336	0.9	3	300	0.832285	0.553791	0.92993
337	0.9	3	350	0.832285	0.55727	0.92993
338	0.9	3	400	0.830189	0.545935	0.92993
339	0.9	3	450	0.832285	0.545935	0.93247
340	0.9	3	500	0.836478	0.556036	0.935556
341	0.9	4	50	0.825996	0.55242	0.92154
342	0.9	4	100	0.821803	0.535754	0.921141
343	0.9	4	150	0.834382	0.541446	0.935394
344	0.9	4	200	0.830189	0.548099	0.929767
345	0.9	4	250	0.834382	0.556036	0.932854
346	0.9	4	300	0.832285	0.5582	0.929767
347	0.9	4	350	0.832285	0.545406	0.932541
348	0.9	4	400	0.825996	0.537998	0.926606
349	0.9	4	450	0.840671	0.566137	0.938243
350	0.9	4	500	0.830189	0.5582	0.926843
351	0.9	5	50	0.825996	0.520714	0.929621
352	0.9	5	100	0.828092	0.535754	0.929696
353	0.9	5	150	0.823899	0.534912	0.923934
354	0.9	5	200	0.823899	0.537998	0.923757
355	0.9	5	250	0.823899	0.537998	0.923848
356	0.9	5	300	0.830189	0.545406	0.929783
357	0.9	5	350	0.821803	0.515552	0.926535
358	0.9	5	400	0.830189	0.545013	0.929621
359	0.9	5	450	0.830189	0.545406	0.929692
360	0.9	5	500	0.821803	0.525653	0.923994

## Sheet: HCDR3
Case #	Training Set Proportion	mtry	ntree	Accuracy (Avg)	Sensitivity (Avg)	Specificity (Avg)
1	0.5	2	50	0.890985	0.342724	0.984281
2	0.5	2	100	0.889308	0.336774	0.983287
3	0.5	2	150	0.890985	0.342198	0.984298
4	0.5	2	200	0.891405	0.342858	0.984783
5	0.5	2	250	0.889727	0.336951	0.983821
6	0.5	2	300	0.890985	0.336951	0.985256
7	0.5	2	350	0.890147	0.334173	0.984753
8	0.5	2	400	0.890147	0.33701	0.984319
9	0.5	2	450	0.891824	0.343004	0.985268
10	0.5	2	500	0.890147	0.339934	0.983797
11	0.5	3	50	0.88847	0.34008	0.98187
12	0.5	3	100	0.88805	0.345047	0.980366
13	0.5	3	150	0.889727	0.339141	0.983329
14	0.5	3	200	0.888889	0.339802	0.982348
15	0.5	3	250	0.88847	0.348427	0.980381
16	0.5	3	300	0.88847	0.345268	0.980875
17	0.5	3	350	0.888889	0.33942	0.982336
18	0.5	3	400	0.888889	0.342344	0.981861
19	0.5	3	450	0.887631	0.347913	0.979426
20	0.5	3	500	0.888889	0.344989	0.981369
21	0.5	4	50	0.885115	0.351644	0.975979
22	0.5	4	100	0.88805	0.345782	0.980407
23	0.5	4	150	0.887212	0.345268	0.979402
24	0.5	4	200	0.887631	0.345371	0.979923
25	0.5	4	250	0.887212	0.342065	0.979903
26	0.5	4	300	0.885954	0.339141	0.978958
27	0.5	4	350	0.887631	0.347767	0.979434
28	0.5	4	400	0.885954	0.339141	0.978939
29	0.5	4	450	0.88847	0.350837	0.979919
30	0.5	4	500	0.886792	0.342065	0.979424
31	0.5	5	50	0.883857	0.345122	0.975435
32	0.5	5	100	0.884696	0.342065	0.976955
33	0.5	5	150	0.883857	0.339141	0.976451
34	0.5	5	200	0.885954	0.342344	0.978406
35	0.5	5	250	0.887212	0.344989	0.979421
36	0.5	5	300	0.885954	0.344535	0.977925
37	0.5	5	350	0.887212	0.339141	0.98039
38	0.5	5	400	0.88847	0.342344	0.981406
39	0.5	5	450	0.88805	0.344989	0.980437
40	0.5	5	500	0.88805	0.347459	0.979892
41	0.55	2	50	0.896327	0.366682	0.983233
42	0.55	2	100	0.896327	0.360207	0.984289
43	0.55	2	150	0.896327	0.363679	0.983782
44	0.55	2	200	0.897722	0.35684	0.986509
45	0.55	2	250	0.896792	0.353473	0.985932
46	0.55	2	300	0.896792	0.356945	0.985414
47	0.55	2	350	0.896327	0.359843	0.984329
48	0.55	2	400	0.897257	0.363785	0.984864
49	0.55	2	450	0.897257	0.359843	0.985403
50	0.55	2	500	0.898187	0.359948	0.98649
51	0.55	3	50	0.889354	0.366577	0.975168
52	0.55	3	100	0.892143	0.360572	0.979472
53	0.55	3	150	0.895862	0.373522	0.981638
54	0.55	3	200	0.894468	0.366577	0.981085
55	0.55	3	250	0.894468	0.366682	0.981074
56	0.55	3	300	0.894933	0.366682	0.981616
57	0.55	3	350	0.895397	0.360207	0.983256
58	0.55	3	400	0.894003	0.36321	0.981085
59	0.55	3	450	0.896327	0.363679	0.983795
60	0.55	3	500	0.894003	0.36321	0.981109
61	0.55	4	50	0.891213	0.370155	0.976751
62	0.55	4	100	0.889354	0.360466	0.976243
63	0.55	4	150	0.890284	0.36083	0.977309
64	0.55	4	200	0.893538	0.373522	0.978951
65	0.55	4	250	0.890748	0.370049	0.976201
66	0.55	4	300	0.891213	0.363679	0.977835
67	0.55	4	350	0.893073	0.366682	0.979472
68	0.55	4	400	0.891213	0.366682	0.977311
69	0.55	4	450	0.890748	0.366682	0.976756
70	0.55	4	500	0.892608	0.36321	0.979445
71	0.55	5	50	0.884705	0.361348	0.970731
72	0.55	5	100	0.880521	0.350288	0.967527
73	0.55	5	150	0.886099	0.363728	0.971882
74	0.55	5	200	0.887959	0.364303	0.974137
75	0.55	5	250	0.887029	0.363833	0.972961
76	0.55	5	300	0.888889	0.367775	0.974577
77	0.55	5	350	0.887029	0.363833	0.972942
78	0.55	5	400	0.889354	0.364351	0.975685
79	0.55	5	450	0.888889	0.3672	0.974609
80	0.55	5	500	0.887494	0.3672	0.972967
81	0.6	2	50	0.903564	0.391978	0.983104
82	0.6	2	100	0.904612	0.39581	0.983618
83	0.6	2	150	0.902516	0.392542	0.981852
84	0.6	2	200	0.906184	0.400254	0.984837
85	0.6	2	250	0.906184	0.39581	0.985475
86	0.6	2	300	0.907233	0.403958	0.985498
87	0.6	2	350	0.90304	0.39581	0.98183
88	0.6	2	400	0.906709	0.39581	0.986046
89	0.6	2	450	0.904612	0.39581	0.983615
90	0.6	2	500	0.90566	0.400254	0.984253
91	0.6	3	50	0.898323	0.388147	0.977617
92	0.6	3	100	0.904088	0.403726	0.9818
93	0.6	3	150	0.900943	0.399895	0.978848
94	0.6	3	200	0.899895	0.388147	0.97945
95	0.6	3	250	0.902516	0.403726	0.980048
96	0.6	3	300	0.902516	0.407093	0.979459
97	0.6	3	350	0.901992	0.40853	0.978829
98	0.6	3	400	0.902516	0.404086	0.980004
99	0.6	3	450	0.903564	0.403113	0.981255
100	0.6	3	500	0.901992	0.404086	0.979436
101	0.6	4	50	0.900943	0.407967	0.977618
102	0.6	4	100	0.899371	0.39979	0.977003
103	0.6	4	150	0.898847	0.4046	0.975873
104	0.6	4	200	0.901992	0.407558	0.978829
105	0.6	4	250	0.90304	0.407502	0.980028
106	0.6	4	300	0.899371	0.407502	0.975811
107	0.6	4	350	0.898847	0.404135	0.975834
108	0.6	4	400	0.898323	0.400254	0.975844
109	0.6	4	450	0.899371	0.399691	0.977079
110	0.6	4	500	0.900419	0.407607	0.976977
111	0.6	5	50	0.897799	0.403493	0.974647
112	0.6	5	100	0.898847	0.394782	0.977003
113	0.6	5	150	0.896751	0.388611	0.975854
114	0.6	5	200	0.899895	0.404234	0.976999
115	0.6	5	250	0.897799	0.403522	0.974613
116	0.6	5	300	0.897799	0.404135	0.974623
117	0.6	5	350	0.897275	0.404135	0.973986
118	0.6	5	400	0.898847	0.404135	0.97583
119	0.6	5	450	0.898323	0.399691	0.975834
120	0.6	5	500	0.897799	0.404135	0.974646
121	0.65	2	50	0.899642	0.420737	0.979836
122	0.65	2	100	0.897849	0.396953	0.981999
123	0.65	2	150	0.898447	0.396752	0.982645
124	0.65	2	200	0.897849	0.400921	0.981274
125	0.65	2	250	0.899642	0.405551	0.982675
126	0.65	2	300	0.899642	0.397173	0.984004
127	0.65	2	350	0.899044	0.402003	0.982637
128	0.65	2	400	0.900239	0.39609	0.98472
129	0.65	2	450	0.900836	0.401141	0.984725
130	0.65	2	500	0.899044	0.405972	0.981973
131	0.65	3	50	0.897252	0.40439	0.979895
132	0.65	3	100	0.893668	0.404112	0.97573
133	0.65	3	150	0.894863	0.413207	0.975751
134	0.65	3	200	0.896057	0.40966	0.977735
135	0.65	3	250	0.896057	0.401583	0.979225
136	0.65	3	300	0.899044	0.413487	0.980565
137	0.65	3	350	0.897849	0.413653	0.979189
138	0.65	3	400	0.89546	0.401583	0.97849
139	0.65	3	450	0.894265	0.40072	0.977088
140	0.65	3	500	0.898447	0.414074	0.979836
141	0.65	4	50	0.891278	0.405195	0.972903
142	0.65	4	100	0.894863	0.41018	0.976342
143	0.65	4	150	0.894863	0.413269	0.975721
144	0.65	4	200	0.896655	0.412988	0.977792
145	0.65	4	250	0.891876	0.408714	0.97289
146	0.65	4	300	0.896057	0.425784	0.975017
147	0.65	4	350	0.897849	0.425479	0.977115
148	0.65	4	400	0.89546	0.412492	0.976367
149	0.65	4	450	0.894265	0.417237	0.974345
150	0.65	4	500	0.896057	0.42151	0.975707
151	0.65	5	50	0.891876	0.420264	0.970936
152	0.65	5	100	0.894265	0.413714	0.974977
153	0.65	5	150	0.897849	0.42151	0.9778
154	0.65	5	200	0.893668	0.422006	0.972973
155	0.65	5	250	0.89546	0.42151	0.975035
156	0.65	5	300	0.896057	0.41646	0.976377
157	0.65	5	350	0.896057	0.412988	0.977084
158	0.65	5	400	0.893668	0.412186	0.974349
159	0.65	5	450	0.894265	0.412186	0.975013
160	0.65	5	500	0.894265	0.413269	0.975004
161	0.7	2	50	0.895178	0.370374	0.98381
162	0.7	2	100	0.895877	0.354405	0.987068
163	0.7	2	150	0.896576	0.358386	0.987015
164	0.7	2	200	0.893781	0.359668	0.983792
165	0.7	2	250	0.895877	0.364791	0.985433
166	0.7	2	300	0.895877	0.347832	0.98782
167	0.7	2	350	0.895178	0.358943	0.985379
168	0.7	2	400	0.895877	0.364234	0.985433
169	0.7	2	450	0.897275	0.364234	0.987026
170	0.7	2	500	0.893082	0.354405	0.983829
171	0.7	3	50	0.897275	0.391342	0.983023
172	0.7	3	100	0.895178	0.368375	0.983754
173	0.7	3	150	0.90007	0.388097	0.986227
174	0.7	3	200	0.893082	0.369525	0.981389
175	0.7	3	250	0.895178	0.375637	0.982933
176	0.7	3	300	0.895877	0.362262	0.985422
177	0.7	3	350	0.896576	0.375373	0.984622
178	0.7	3	400	0.893781	0.364526	0.982944
179	0.7	3	450	0.897973	0.384512	0.98458
180	0.7	3	500	0.897275	0.384512	0.983792
181	0.7	4	50	0.890985	0.379936	0.976419
182	0.7	4	100	0.898672	0.386776	0.985397
183	0.7	4	150	0.894479	0.379221	0.981383
184	0.7	4	200	0.895178	0.379221	0.982146
185	0.7	4	250	0.894479	0.373666	0.982182
186	0.7	4	300	0.895877	0.373666	0.983792
187	0.7	4	350	0.895877	0.384512	0.982194
188	0.7	4	400	0.895178	0.370082	0.983744
189	0.7	4	450	0.893082	0.370082	0.981394
190	0.7	4	500	0.895877	0.373666	0.983787
191	0.7	5	50	0.892383	0.38323	0.978079
192	0.7	5	100	0.892383	0.392831	0.976461
193	0.7	5	150	0.893082	0.386219	0.978843
194	0.7	5	200	0.890287	0.369817	0.978074
195	0.7	5	250	0.894479	0.382938	0.980484
196	0.7	5	300	0.889588	0.364791	0.978079
197	0.7	5	350	0.895178	0.380371	0.982194
198	0.7	5	400	0.895178	0.389246	0.980546
199	0.7	5	450	0.893082	0.378664	0.97963
200	0.7	5	500	0.893781	0.384512	0.979642
201	0.75	2	50	0.902256	0.415813	0.976993
202	0.75	2	100	0.903926	0.413363	0.979911
203	0.75	2	150	0.905597	0.426199	0.978811
204	0.75	2	200	0.902256	0.418194	0.977075
205	0.75	2	250	0.904762	0.418194	0.979911
206	0.75	2	300	0.90142	0.418194	0.976074
207	0.75	2	350	0.903926	0.42858	0.977075
208	0.75	2	400	0.903926	0.415088	0.978977
209	0.75	2	450	0.903091	0.415813	0.977994
210	0.75	2	500	0.903926	0.423749	0.977994
211	0.75	3	50	0.903091	0.437839	0.975048
212	0.75	3	100	0.902256	0.419517	0.977066
213	0.75	3	150	0.903091	0.426199	0.976065
214	0.75	3	200	0.903926	0.421368	0.977893
215	0.75	3	250	0.904762	0.438564	0.977133
216	0.75	3	300	0.900585	0.425072	0.974195
217	0.75	3	350	0.902256	0.433009	0.975183
218	0.75	3	400	0.903091	0.421368	0.97705
219	0.75	3	450	0.903926	0.443615	0.975149
220	0.75	3	500	0.902256	0.433009	0.975091
221	0.75	4	50	0.898914	0.413961	0.974208
222	0.75	4	100	0.90142	0.433009	0.974137
223	0.75	4	150	0.90142	0.438564	0.973281
224	0.75	4	200	0.90142	0.434953	0.97323
225	0.75	4	250	0.90142	0.438059	0.973198
226	0.75	4	300	0.899749	0.423749	0.973263
227	0.75	4	350	0.903091	0.438564	0.975115
228	0.75	4	400	0.902256	0.443615	0.973198
229	0.75	4	450	0.900585	0.433009	0.973263
230	0.75	4	500	0.904762	0.443615	0.976132
231	0.75	5	50	0.895572	0.429636	0.967608
232	0.75	5	100	0.898079	0.42478	0.971288
233	0.75	5	150	0.898079	0.425072	0.971189
234	0.75	5	200	0.90142	0.42983	0.974056
235	0.75	5	250	0.899749	0.429106	0.972147
236	0.75	5	300	0.899749	0.42983	0.972271
237	0.75	5	350	0.895572	0.424275	0.968327
238	0.75	5	400	0.896408	0.417136	0.970295
239	0.75	5	450	0.900585	0.422691	0.973973
240	0.75	5	500	0.900585	0.430123	0.973189
241	0.8	2	50	0.880503	0.306935	0.977907
242	0.8	2	100	0.883648	0.320879	0.979075
243	0.8	2	150	0.8826	0.313471	0.979075
244	0.8	2	200	0.8826	0.314343	0.979115
245	0.8	2	250	0.884696	0.322279	0.98031
246	0.8	2	300	0.884696	0.320879	0.98031
247	0.8	2	350	0.8826	0.306935	0.98031
248	0.8	2	400	0.8826	0.314343	0.979075
249	0.8	2	450	0.883648	0.314343	0.98031
250	0.8	2	500	0.883648	0.320879	0.979075
251	0.8	3	50	0.878407	0.335351	0.970513
252	0.8	3	100	0.881551	0.343287	0.972997
253	0.8	3	150	0.880503	0.314343	0.976633
254	0.8	3	200	0.879455	0.320879	0.974204
255	0.8	3	250	0.880503	0.328815	0.974164
256	0.8	3	300	0.881551	0.314343	0.977854
257	0.8	3	350	0.879455	0.314343	0.975426
258	0.8	3	400	0.879455	0.314343	0.975399
259	0.8	3	450	0.879455	0.314343	0.975399
260	0.8	3	500	0.880503	0.322279	0.975399
261	0.8	4	50	0.875262	0.320879	0.969292
262	0.8	4	100	0.878407	0.327414	0.971722
263	0.8	4	150	0.878407	0.328286	0.971736
264	0.8	4	200	0.878407	0.328815	0.971762
265	0.8	4	250	0.879455	0.328815	0.972943
266	0.8	4	300	0.877358	0.328815	0.970554
267	0.8	4	350	0.879455	0.327414	0.972943
268	0.8	4	400	0.880503	0.320879	0.975426
269	0.8	4	450	0.879455	0.322279	0.974164
270	0.8	4	500	0.879455	0.328815	0.972943
271	0.8	5	50	0.879455	0.337215	0.971749
272	0.8	5	100	0.87631	0.336222	0.968085
273	0.8	5	150	0.877358	0.320879	0.971736
274	0.8	5	200	0.879455	0.335351	0.971695
275	0.8	5	250	0.877358	0.328815	0.970528
276	0.8	5	300	0.879455	0.328815	0.972984
277	0.8	5	350	0.878407	0.336752	0.970446
278	0.8	5	400	0.878407	0.328815	0.971695
279	0.8	5	450	0.879455	0.328815	0.972957
280	0.8	5	500	0.879455	0.336752	0.971736
281	0.85	2	50	0.916667	0.41073	0.985906
282	0.85	2	100	0.918056	0.392212	0.989105
283	0.85	2	150	0.918056	0.392212	0.989105
284	0.85	2	200	0.918056	0.392212	0.989105
285	0.85	2	250	0.918056	0.392212	0.989105
286	0.85	2	300	0.918056	0.392212	0.989105
287	0.85	2	350	0.916667	0.392212	0.98754
288	0.85	2	400	0.918056	0.392212	0.989105
289	0.85	2	450	0.915278	0.392212	0.985953
290	0.85	2	500	0.918056	0.392212	0.989105
291	0.85	3	50	0.916667	0.379866	0.989191
292	0.85	3	100	0.916667	0.392212	0.98754
293	0.85	3	150	0.915278	0.392212	0.986102
294	0.85	3	200	0.913889	0.392212	0.984537
295	0.85	3	250	0.9125	0.392212	0.982845
296	0.85	3	300	0.913889	0.392212	0.984474
297	0.85	3	350	0.915278	0.392212	0.986039
298	0.85	3	400	0.913889	0.392212	0.98441
299	0.85	3	450	0.915278	0.41073	0.984474
300	0.85	3	500	0.913889	0.392212	0.984474
301	0.85	4	50	0.909722	0.389125	0.981252
302	0.85	4	100	0.913889	0.404557	0.982994
303	0.85	4	150	0.908333	0.379866	0.979842
304	0.85	4	200	0.913889	0.41073	0.982972
305	0.85	4	250	0.9125	0.392212	0.982972
306	0.85	4	300	0.911111	0.392212	0.981407
307	0.85	4	350	0.909722	0.392212	0.979842
308	0.85	4	400	0.911111	0.392212	0.981407
309	0.85	4	450	0.911111	0.392212	0.981407
310	0.85	4	500	0.909722	0.392212	0.979842
311	0.85	5	50	0.908333	0.395298	0.979842
312	0.85	5	100	0.908333	0.36752	0.981407
313	0.85	5	150	0.908333	0.379866	0.97982
314	0.85	5	200	0.9125	0.41073	0.981407
315	0.85	5	250	0.9125	0.379866	0.984537
316	0.85	5	300	0.911111	0.379866	0.982972
317	0.85	5	350	0.909722	0.379866	0.981471
318	0.85	5	400	0.909722	0.379866	0.981385
319	0.85	5	450	0.909722	0.379866	0.981385
320	0.85	5	500	0.908333	0.392212	0.978341
321	0.9	2	50	0.895178	0.38351	0.980551
322	0.9	2	100	0.90566	0.415256	0.98775
323	0.9	2	150	0.903564	0.387037	0.990065
324	0.9	2	200	0.901468	0.38351	0.98775
325	0.9	2	250	0.899371	0.371164	0.98775
326	0.9	2	300	0.901468	0.387037	0.98775
327	0.9	2	350	0.901468	0.387037	0.98775
328	0.9	2	400	0.901468	0.38351	0.98775
329	0.9	2	450	0.899371	0.371164	0.98775
330	0.9	2	500	0.899371	0.371164	0.98775
331	0.9	3	50	0.899371	0.405732	0.982756
332	0.9	3	100	0.903564	0.415256	0.985489
333	0.9	3	150	0.901468	0.387037	0.98775
334	0.9	3	200	0.901468	0.38351	0.98775
335	0.9	3	250	0.901468	0.38351	0.98775
336	0.9	3	300	0.899371	0.38351	0.985435
337	0.9	3	350	0.903564	0.399383	0.98775
338	0.9	3	400	0.899371	0.38351	0.985435
339	0.9	3	450	0.899371	0.38351	0.985435
340	0.9	3	500	0.899371	0.395855	0.982966
341	0.9	4	50	0.895178	0.405732	0.978135
342	0.9	4	100	0.897275	0.421605	0.978135
343	0.9	4	150	0.893082	0.38351	0.978135
344	0.9	4	200	0.893082	0.38351	0.978025
345	0.9	4	250	0.903564	0.415256	0.985435
346	0.9	4	300	0.901468	0.411728	0.982966
347	0.9	4	350	0.897275	0.389859	0.98302
348	0.9	4	400	0.901468	0.399383	0.985435
349	0.9	4	450	0.901468	0.399383	0.985281
350	0.9	4	500	0.899371	0.38351	0.985435
351	0.9	5	50	0.897275	0.379982	0.98302
352	0.9	5	100	0.897275	0.437478	0.975664
353	0.9	5	150	0.899371	0.433951	0.978082
354	0.9	5	200	0.893082	0.389859	0.977972
355	0.9	5	250	0.897275	0.418078	0.977972
356	0.9	5	300	0.897275	0.418078	0.978025
357	0.9	5	350	0.897275	0.402205	0.980441
358	0.9	5	400	0.895178	0.405732	0.978025
359	0.9	5	450	0.899371	0.402205	0.98291
360	0.9	5	500	0.893082	0.389859	0.978025
